# Supplementary material for: SHARPIN stabilizes estrogen receptor α and promotes breast cancer cell proliferation
Source: Oncotarget. 2017 Aug 19;8(44):77137–51. doi: 10.18632/oncotarget.20368 (PMC5652769; doi:10.18632/oncotarget.20368)
Supplement: Supplementary file 2 [file oncotarget-08-77137-s002.xltx]

## Sheet: sharpin数据.xls
sites	sample number	sharpin status	sharpin classification	ER status	ER classification	PR status	PR classification	Ki67 status	Ki67 classification	HER2 status	HER2 classification	age	pathological	pathological classification	tumor size	number of lymph nodes positive	positive numbers	T	tumor size classification	N	lymph node classificaiton	M	AJCC clincial classification
J8	J07A0280	2	1	240	1	180	1		1	1	0	37.00	invasive ducal carcinoma	2	2*2*1.5	10.00	0.00	1	1	0	0	M0	1Astage
J7	J07A0278	2	1	0	0	0	0		2	1	0	40.00	invasive ducal carcinoma	3	2.5*2*1.5	15.00	0.00	2	2	0	0	M0	2Astage
C4	J07A1170	0	0	2	0	0	0				0	41.00	invasive ducal carcinoma	2	2.5*2*2	11.00	9.00	2	2	2	1	M0	3Astage
C12	J07A1184	0	0	0	0	0	0		1		0	42.00	invasive ducal carcinoma	3	3.5*3*2.5	11.00	0.00	2	2	0	0	M0	2Astage
B1	J07A0026	1	1	0	0	0	0		2		0	42.00	invasive ducal carcinoma	2	4*2*1	14.00	0.00	2	2	0	0	M0	2Astage
C11	J07A1182	1	1	0	0	0	0		2	1	0	42.00	invasive ducal carcinoma	2	直径2.5	9.00	1.00	2	2	1	1	M0	2Bstage
H10	J07A0197	2	1	0	0	0	0		2	1	1	43.00	invasive ducal carcinoma	3	4*3.5*2.7	15.00	0.00	2	2	0	0	M0	2Astage
A5	J07A1139	1	1	0	0	0	0		2		0	44.00	invasive ducal carcinoma	3	6*4*4.6	10.00	3.00	3	2	1	1	M0	3Astage
C13	J07A1185	1	1	240	1	10	1		1		0	44.00	invasive ducal carcinoma	2	11*10*4，2*1.5*1	10.00	9.00	3	2	2	1	M0	3Astage
G14	J07A0149	2	1	150	1	40	1			1		44.00	invasive ducal carcinoma with mucoid carcinoma	2	10*9*3	12.00	9.00	3	2	2	1	M0	3Astage
H15	J07A0208	2	1	175	1	180	1		2	1	1	44.00	invasive ducal carcinoma	2	3.5*3*3	16.00	1.00	2	2	1	1	M0	2Bstage
B14	J07A0055	0	0	0	0	0	0			1	1	45.00	invasive ducal carcinoma	2	3*2.5*2.5	13.00	3.00	2	2	1	1	M0	2Bstage
F2	J07A1256	1	1	250	1	285	1		1		0	45.00	invasive ducal carcinoma	2	直径1			1	1	0	0	M0	1Astage
I4	J07A0215	1	1	105	1	0	0		1		0	45.00	invasive ducal carcinoma		3*3*3	14.00	4.00	2	2	2	1	M0	3Astage
B10	J07A1158	2	1	70	1	140	1		1		0	45.00	invasive ducal carcinoma	2	2*1.5*1	11.00	2.00	1	1	1	1	M0	2Astage
J12	J07A0287	1	1	60	1	30	1		1	1	0	46.00	invasive ducal carcinoma	2	2.5*2*1.5	31.00	11.00	2	2	3	1	M0	3Cstage
A4	J07A1137	0	0	0	0	0	0		1		0	47.00	invasive ducal carcinoma	2	1.5*1.5*1	10.00	0.00	1	1	0	0	M0	1Astage
E5	J07A1236	1	1	20	1	60	1			1	0	47.00	invasive ducal carcinoma	2	3.5*3.5*2.5	14.00	0.00	2	2	0	0	M0	2Astage
J6	J07A0277	1	1	160	1	240	1		1	1	0	47.00	invasive ducal carcinoma	2	2*1.5*1.5	12.00	0.00	1	1	0	0	M0	1Astage
B8	J07A1154	2	1	120	1				1	1	1	47.00	invasive ducal carcinoma	3	5*4*3	10.00	2.00	2	2	1	1	M0	2Bstage
H13	J07A0205	2	1	0	0	0	0		2	1	1	47.00	invasive ducal carcinoma with papillary carcinoma	2	4*3*3cm	18.00	18.00	2	2	3	1	M0	3Cstage
B3	J07A0028	1	1	0	0	0	0		2	1		48.00	invasive ducal carcinoma	2	直径2.5	13.00	5.00	2	2	2	1	M0	3Astage
D14	J07A1222	1	1	0	0	0	0		1	1	1	48.00	invasive ducal carcinoma	2		10.00	0.00			0	0	M0
I1	J07A0209	1	1	140	1	150	1		1		0	48.00	invasive ducal carcinoma	2	3.5*2.7*1.7	7.00	2.00	2	2	1	1	M0	2Bstage
C6	J07A1175	2	1	180	1	10	1		1		0	48.00	invasive ducal carcinoma with papillary carcinoma	2	3*2*2	10.00	6.00	2	2	2	1	M0	3Astage
C15	J07A1189	2	1	250	1	0	0		1	1	0	48.00	invasive ducal carcinoma	3	3.5*2.5*1.8	10.00	3.00	2	2	1	1	M0	2Bstage
A1	J07A1134	1	1	210	1	1	0		2		0	49.00	invasive ducal carcinoma	2	4*4*2	17.00	0.00	2	2	0	0	M0	2Astage
D10	J07A1209	1	1	200	1	225	1		1	1	0	49.00	invasive ducal carcinoma	2	5*3*2	13.00	0.00	2	2	0	0	M0	2Astage
D11	J07A1210	1	1	300	1	225	1		1	1	0	49.00	invasive ducal carcinoma	2	3*3*2	9.00	3.00	2	2	1	1	M0	2Bstage
H7	J07A0183	1	1	210	1	0	0		1	1		49.00	invasive ducal carcinoma	2	2.5*2*1.8	5.00	5.00	2	2	2	1	M0	3Astage
D15	J07A1223	2	1	0	0	0	0		2	1	1	49.00	invasive ducal carcinoma	3	3*3*2	13.00	12.00	2	2	3	1	M0	3Cstage
G5	J07A0135	2	1	75	1	150	1		1		0	49.00	invasive ducal carcinoma with papillary carcinoma	2	2*1*1	10.00	3.00	1	1	1	1	M0	2Astage
I3	J07A0213	2	1	160	1	0	0		1	1	1	49.00	invasive ducal carcinoma	3	2.6*1.8*1.5	21.00	0.00	2	2	0	0	M0	2Astage
I14	J07A0255	2	1	0	0	0	0		2	1	0	49.00	invasive ducal carcinoma	3	3*2.3*2	16.00	0.00	2	2	0	0	M0	2Astage
A11	J07A1145	2	1	240	1	10	1		1	1	0	50.00	invasive ducal carcinoma	3	1.5*1.5*1	12.00	0.00	1	1	0	0	M0	1Astage
F9	J07A0119	2	1	0	0	0	0		2		0	50.00	invasive ducal carcinoma	3	5.5*4.5*3.5	8.00	0.00	3	2	0	0	M0	2Bstage
D1	J07A1190	0	0	0	0	0	0		2		1	51.00	invasive ducal carcinoma	3	5*4.5*1.5	11.00	12.00	2	2	3	1	M0	3Cstage
F1	J07A1254	0	0	0	0	0	0			1	1	51.00	invasive ducal carcinoma	2	直径3	14.00	1.00	2	2	1	1	M0	2Bstage
D8	J07A1203	2	1	0	0	0	0		1	1	1	51.00	invasive ducal carcinoma with papillary carcinoma	2						0	0	M0
F4	J07A1259	2	1	0	0	0	0		2	1	1	51.00	invasive ducal carcinoma	3	2.2*5*1.5	10.00	0.00	2	2	0	0	M0	2Astage
D6	J07A1201	2	1	200	1	0	0		1	1	1	52.00	invasive ducal carcinoma with papillary carcinoma	2	3*2*2	12.00	6.00	2	2	2	1	M0	3Astage
E10	J07A0089	2	1	0	0	0	0		1	1	1	52.00	invasive ducal carcinoma	2	1.8*1.5*1.5	12.00	0.00	1	1	0	0	M0	1Astage
F6	J07A1266	2	1	110	1	225	1		1	1	0	52.00	invasive ducal carcinoma	2	2*2*1.5	11.00	3.00	1	1	1	1	M0	2Astage
H6	J07A0182	2	1	240	1	50	1		2	1		52.00	invasive ducal carcinoma	2	2.5*2.5*2	11.00	1.00	2	2	1	1	M0	2Bstage
D3	J07A1195	0	0	0	0	0	0		1	1	1	53.00	invasive ducal carcinoma	3	5*4*2.5	13.00	1.00	2	2	1	1	M0	2Bstage
E14	J07A0097	1	1	0	0	0	0		2		0	53.00	invasive ducal carcinoma	2	3.8*3*3	12.00	0.00	2	2	0	0	M0	2Astage
I10	J07A0233	1	1	120	1	10	1		1		0	53.00	invasive ducal carcinoma with mucoid carcinoma	3	2.8*2.5*1.2	6.00	0.00	2	2	0	0	M0	2Astage
I8	J07A0229	2	1	0	0	0	0		2	1	0	53.00	invasive ducal carcinoma	3	3*2*1	15.00	0.00	2	2	0	0	M0	2Astage
D4	J07A1198	0	0	190	1	0	0		1		0	54.00	invasive ducal carcinoma	2	2*2*1	10.00	4.00	1	1	2	1	M0	3Astage
A7	J07A1141	1	1			0	0		2		0	54.00	invasive ducal carcinoma	3	φ2.0	12.00	0.00	1	1	0	0	M0	1Astage
F3	J07A1258	1	1	210	1	0	0		2	1	1	54.00	invasive ducal carcinoma	2	直径1.5	16.00	7.00	1	1	2	1	M0	3Astage
H8	J07A0191	1	1	100	1	90	1		1		0	54.00	invasive ducal carcinoma	3	7*5*4	8.00	1.00	3	2	1	1	M0	3Astage
J3	J07A0266	2	1	0	0	0	0		2	1	1	54.00	invasive ducal carcinoma	2	7*6*3cm	6.00	4.00	3	2	2	1	M0	3Astage
A2	J07A1135	0	0	0	0	0	0		1			55.00	invasive ducal carcinoma	2	4*2.5*1.5	27.00	22.00	2	2	3	1	M0	3Cstage
F5	J07A1263	1	1	0	0	0	0			1	1	55.00	invasive ducal carcinoma	3	3*2*2	14.00	4.00	2	2	2	1	M0	3Astage
A14	J07A1150	2	1	40	1	175	1		1		0	55.00	invasive ducal carcinoma	2	φ1.5	16.00	14.00	1	1	3	1	M0	3Cstage
H5	J07A0173	2	1	300	1	0	0			1	1	55.00	ducal carcinoma in situ	2	1.8*1.5*1	12.00	0.00	0		0	0	M0	0stage
H11	J07A0199	2	1	0	0	0	0		2	1	1	55.00	invasive ducal carcinoma with lobular carcinoma	2	3.5*1.7*1.5	17.00	2.00	2	2	1	1	M0	2Bstage
J9	J07A0284	2	1	175	1	100	1		2	1	1	55.00	invasive ducal carcinoma with papillary carcinoma	2	2*2*0.8	10.00	2.00	1	1	1	1	M0	2Astage
I9	J07A0230	1	1	0	0	0	0		1	1	1	56.00	invasive ducal carcinoma	3	1.5*1.3*1.3	11.00	1.00	1	1	1	1	M0	2Astage
J11	J07A0286	2	1	180	1	5	0		2	1	1	56.00	invasive ducal carcinoma	3	3.5*2.5*2	20.00	0.00	2	2	0	0	M0	2Astage
B4	J07A1152	0	0	140	1	140	1		1	1	0	57.00	invasive ducal carcinoma	2	1.5*1.5*1	6.00	2.00	1	1	1	1	M0	2Astage
C9	J07A1179	1	1	190	1	20	1		1		0	57.00	invasive ducal carcinoma	2	1*1*1	7.00	2.00	1	1	1	1	M0	2Astage
F13	J07A0123	1	1	0	0	0	0		2	1	1	57.00	invasive ducal carcinoma	2	2.5*2.5*1.5	8.00	1.00	2	2	1	1	M0	2Bstage
G10	J07A0140	2	1	1	0	0	0		2		0	57.00	invasive ducal carcinoma	3	3.5*2.5*2cm	16.00	1.00	2	2	1	1	M0	2Bstage
B6	J07A0032	1	1	0	0	0	0		2		0	58.00	invasive ducal carcinoma	3	2.5*2*2	11.00	0.00	2	2	0	0	M0	2Astage
E3	J07A1232	1	1	300	1	285	1		1	1	1	58.00	invasive ducal carcinoma	1	2*1*1	12.00	0.00	1	1	0	0	M0	1Astage
G2	J07A0129	1	1	105	1	120	1		2	1	0	58.00	invasive ducal carcinoma	3	4.5*4*3.5	7.00	2.00	2	2	1	1	M0	2Bstage
H14	J07A0207	2	1	100	1	0	0		2	1	1	58.00	invasive ducal carcinoma	2	4*2.5*1.5	17.00	0.00	2	2	0	0	M0	2Astage
H1	J07A0150	0	0	0	0				2	1	1	59.00	invasive ducal carcinoma	3	5*4.5*3	13.00	11.00	2	2	3	1	M0	3Cstage
A15	J07A0023	1	1	0	0	0	0		1	1	1	59.00	invasive ducal carcinoma	2	2*1*1	9.00	0.00	1	1	0	0	M0	1Astage
F11	J07A0121	1	1	255	1	180	1		1	1	1	59.00	invasive ducal carcinoma	2	左：1.5*1*1右：3*2.8*1.5	11.00	0.00	2	2	0	0	M0	2Astage
G15	J07A0148	2	1	0	0	0	0		2	1	0	59.00	invasive ducal carcinoma	3	3.3*3*2.3	14.00	0.00	2	2	0	0	M0	2Astage
B13	J07A0047	2	1	0	0	0	0		2		0	60.00	invasive ducal carcinoma	2	5*5*3	18.00	9.00	2	2	2	1	M0	3Astage
E4	J07A1235	2	1	225	1	140	1			1	1	60.00	invasive ducal carcinoma	2	1*0.7*0.4	11.00	0.00	1	1	0	0	M0	1Astage
F7	J07A0114	2	1	240	1	0	0		2	1	1	60.00	invasive ducal carcinoma	2	3.5*3*2.6	10.00	2.00	2	2	1	1	M0	2Bstage
H12	J07A0200	2	1	180	1	80	1		2	1	1	60.00	invasive ducal carcinoma	3	3.5*3.5*2.3	27.00	19.00	2	2	3	1	M0	3Cstage
A8	J07A1143	0	0	225	1				1		0	61.00	invasive ducal carcinoma	2	φ1.5	12.00	1.00	1	1	1	1	M0	2Astage
D9	J07A1204	0	0	0	0	0	0		2	1	1	61.00	invasive ducal carcinoma	2	1.4*1.2*1.0	9.00	0.00	1	1	0	0	M0	1Astage
J10	J07A0285	2	1	180	1	140	1		1	1	0	61.00	invasive ducal carcinoma with mucoid carcinoma	2	3*2*1	9.00	2.00	2	2	1	1	M0	2Bstage
D12	J07A1213	0	0	0	0	0	0		1		0	62.00	invasive ducal carcinoma	3	3*2*1			2	2	0	0	M0	2Astage
G1	J07A0128	0	0	0	0	0	0		2		0	62.00	invasive ducal carcinoma	3	3.5*3*3	23.00	23.00	2	2	3	1	M0	3Cstage
I6	J07A0224	1	1	240	1	210	1		2		0	62.00	invasive ducal carcinoma	2	4.5*3.5*3	24.00	0.00	2	2	0	0	M0	2Astage
C14	J07A1188	0	0	0	0	0	0					63.00	invasive ducal carcinoma	2	3*3*2.5	14.00	0.00	2	2	0	0	M0	2Astage
J14	J07A0289	2	1	270	1	10	1		1	1	1	63.00	invasive ducal carcinoma	2	4.5*3*2	15.00	0.00	1	1	0	0	M0	1Astage
B2	J07A1151	0	0	150	1	120	1		1		0	64.00	invasive ducal carcinoma	2	2*1*1	9.00	0.00	1	1	0	0	M0	1Astage
E6	J07A1239	1	1	0	0	0	0		2	1	0	64.00	invasive ducal carcinoma	3	直径1	12.00	0.00	1	1	0	0	M0	1Astage
G9	J07A0139	2	1	200	1	0	0		2	1	1	64.00	invasive ducal carcinoma	3	2.5*1.5*1.3	10.00	0.00	2	2	0	0	M0	2Astage
J15	J07A0318	2	1	210	1	0	0		1	1	0	64.00	invasive ducal carcinoma	2	2.5*2*1.5	14.00	0.00	2	2	0	0	M0	2Astage
D13	J07A1219	1	1	10	0	0	0		1	1		65.00	invasive ducal carcinoma with lobular carcinoma	2		12.00	0.00			0	0	M0
J2	J07A0263	1	1	0	0	0	0		1	1		65.00	invasive ducal carcinoma	2	2*2*1.5	10.00	0.00	1	1	0	0	M0	1Astage
A9	J07A1144	1	1	225	1	0	0		1	1		66.00	invasive ducal carcinoma with lobular carcinoma	2	3*2*1.5	12.00	0.00	2	2	0	0	M0	2Astage
C5	J07A1172	2	1	285	1	0	0		2		0	67.00	invasive ducal carcinoma	3	4.5*1.5*1.5	9.00	2.00	2	2	1	1	M0	2Bstage
I2	J07A0210	2	1	0	0	0	0		1	1	1	67.00	invasive ducal carcinoma	2	5*4*3cm	16.00	7.00	2	2	2	1	M0	3Astage
H4	J07A0172	0	0	0	0	0	0		1	1		69.00	invasive ducal carcinoma	2	3.5*2*1.5	15.00	11.00	2	2	3	1	M0	3Cstage
A12	J07A1146	1	1	270	1	5	0		1	1	1	69.00	invasive ducal carcinoma with papillary carcinoma	2	3*2.5*2.5	7.00	1.00	2	2	1	1	M0	2Bstage
F10	J07A0120	1	1	0	0	0	0		1	1	1	69.00	invasive ducal carcinoma with lobular carcinoma	2	7*4*2	19.00	13.00	3	2	3	1	M0	3Cstage
F15	J07A0127	2	1	300	1	300	1		2	1	1	69.00	invasive ducal carcinoma	2	2.5*2.5*1.8	15.00	0.00	2	2	0	0	M0	2Astage
E1	J07A1224	0	0	180	1	0	0			1	0	70.00	invasive ducal carcinoma	2	3*2*2	11.00	4.00	2	2	2	1	M0	3Astage
I13	J07A0250	2	1	270	1	210	1		1	1	0	70.00	invasive ducal carcinoma	1	3*2.5*1	11.00	0.00	2	2	0	0	M0	2Astage
C1	J07A1167	0	0	0	0	0	0		2		0	71.00	invasive ducal carcinoma with papillary carcinoma	2	3.5*2*2	17.00	5.00	2	2	2	1	M0	3Astage
E2	J07A1228	0	0	240	1	0	0		1	1	0	71.00	invasive ducal carcinoma	2	1.2*1*1	10.00	0.00	1	1	0	0	M0	1Astage
F8	J07A0118	1	1	0	0	0	0		2		0	71.00	invasive ducal carcinoma	3	3.5*3*2cm	13.00	0.00	2	2	0	0	M0	2Astage
I5	J07A0223	1	1	240	1	170	1		1	1	0	71.00	invasive ducal carcinoma with mucoid carcinoma		6.5*5*4	12.00	0.00	3	2	0	0	M0	2Bstage
E7	J07A0087	2	1	0	0	0	0		2	1	0	71.00	invasive ducal carcinoma with medullary carcinoma	3	3.5*3*2.5	17.00	0.00	2	2	0	0	M0	2Astage
H2	J07A0170	2	1	50	1	0	0		2		0	71.00	invasive ducal carcinoma	2	4*2.8*2	12.00	3.00	2	2	1	1	M0	2Bstage
F14	J07A0126	1	1	240	1	200	1		2		0	72.00	invasive ducal carcinoma	2	8*7*6.5	10.00	0.00	3	2	0	0	M0	2Bstage
C7	J07A1176	2	1	0	0	0	0				0	72.00	invasive ducal carcinoma	2	4*4*3和1.5*1.5*1.0	8.00	2.00	2	2	1	1	M0	2Bstage
D7	J07A1202	2	1	200	1	225	1		1			72.00	invasive ducal carcinoma with papillary carcinoma	2	4*3*3	5.00	0.00	2	2	0	0	M0	2Astage
G11	J07A0141	2	1	180	1	120	1			1		72.00	invasive ducal carcinoma	3	4.5*2.5*2.5	11.00	0.00	2	2	0	0	M0	2Astage
A10	J07A0012	1	1	0	0	0	0		1	1	1	73.00	invasive ducal carcinoma	3	2*1.8*1.5	9.00	0.00	1	1	0	0	M0	1Astage
C8	J07A1177	0	0	190	1	170	1		1		0	74.00	invasive ducal carcinoma	2	直径2.5	7.00	0.00	2	2	0	0	M0	2Astage
J4	J07A0267	0	0	210	1	30	1				0	74.00	invasive ducal carcinoma with mucoid carcinoma	2	4*3.2*2.3	16.00	0.00	2	2	0	0	M0	2Astage
E13	J07A1243	1	1	250	1	225	1		1	1	0	74.00	invasive lobular carcinoma	2	5*4*2	10.00	0.00	2	2	0	0	M0	2Astage
I7	J07A0225	2	1	150	1	0	0		2	1	1	74.00	invasive ducal carcinoma	2	2*1.7*1	8.00	0.00	1	1	0	0	M0	1Astage
C3	J07A1169	1	1	285	1	120	1		2	1	0	75.00	invasive ducal carcinoma	3	4*3*2	10.00	0.00	2	2	0	0	M0	2Astage
H9	J07A0195	1	1	60	1	0	0		2		0	75.00	invasive ducal carcinoma	2	6.5*4.5*2.5	10.00	1.00	3	2	1	1	M0	3Astage
E8	J07A0088	1	1	180	1	0	0		1	1	0	76.00	invasive ducal carcinoma	2	2.5*1.5*1	4.00	0.00	2	2	0	0	M0	2Astage
I11	J07A0247	1	1	0	0	0	0		2		0	76.00	invasive ducal carcinoma	3	3.5*3.5*3	20.00	0.00	2	2	0	0	M0	2Astage
B11	J07A1160	2	1	285	1	0	0		1	1	1	76.00	invasive ducal carcinoma	2	2*1.5*1	13.00	1.00	1	1	1	1	M0	2Astage
J1	J07A0262	2	1	240	1	60	1		1		0	76.00	invasive ducal carcinoma	2	2*1*1	17.00	0.00	1	1	0	0	M0	1Astage
G6	J07A0136	2	1	0	0	0	0		1	1	1	78.00	mucoid carcinoma with invasive ducal carcinoma	2	9*7*4.5	13.00	13.00	3	2	3	1	M0	3Cstage
F12	J07A0122	2	1	5	0	0	0			1	0	80.00	invasive ducal carcinoma	2	7*7*4	6.00	3.00	3	2	1	1	M0	3Astage
A6	J07A1140	0	0	240	1	50	1		1	1	1	83.00	invasive ducal carcinoma	2	6*5*3			3	2			M0
D2	J07A1193	1	1	250	1	270	1		1	1	1	84.00	invasive ducal carcinoma	2	3*2*1.5			2	2	0	0	M0	2Astage
D5	J07A1200	1	1	250	1	225	1		1	1		84.00	invasive ducal carcinoma	2	2.5*2*2	9.00	3.00	2	2	1	1	M0	2Bstage
I15	J07A0258	2	1	130	1	90	1		1	1	1	84.00	invasive ducal carcinoma	1	1.5*1.5*1.5	9.00	0.00	1	1	0	0	M0	1Astage
J5	J07A0268	2	1	210	1	40	1		2	1	0	84.00	invasive ducal carcinoma	2	1.8*1.5*1.5	17.00	0.00	1	1	0	0	M0	1Astage
G3	J07A0130	2	1	200	1	150	1				0	86.00	invasive ducal carcinoma	2	左乳:5*1.8*1.8,右乳:3*2.8*2.6	13.00	0.00	2	2	0	0	M0	2Astage
H3	J07A0171	2	1	200	1	2	0		2	1	1	87.00	invasive ducal carcinoma	3	2.5*2.5*2	10.00	0.00	2	2	0	0	M0	2Astage
G7	J07A0137	1	1	240	1	1	0		1	1	0	88.00	invasive ducal carcinoma	2	2.5*2*1.5	12.00	0.00	2	2	0	0	M0	2Astage
I12	J07A0248	2	1	210	1	15	1		1	1	1	88.00	invasive ducal carcinoma	2	2.5*2.5*2	4.00	4.00	2	2	2	1	M0	3Astage
C2	J07A1362	1	1	0	0	0	0		1	1	1		invasive ducal carcinoma with medullary carcinoma	2								M0
